# Supplementary material for: A Mitotic Phosphorylation Feedback Network Connects Cdk1, Plk1, 53BP1, and Chk2 to Inactivate the G2/M DNA Damage Checkpoint
Source: PLoS Biol. 2010 Jan 26;8(1):e1000287. doi: 10.1371/journal.pbio.1000287 (PMC2811157; doi:10.1371/journal.pbio.1000287)
Supplement: Table S1 — For each indicated phospho-residue (column A), the conservation of the −5/+5 motif is indicated for 11 species (human-H.sap; rhesus monkey-M.mul; mouse-M.mus; rat-R.nor; cow-B.tau; dog-C.fam; platypus-O.ana; chicken-G.gal; African clawed frog-X.tro; zebrafish-D.rer; pufferfish-D.nig). Conservation is calculated and is indicated on a 0–1 scale. Full conservation of the −5/+5 motif results in a score of 1; absence of conservation or absence of the conservation of the phospho-residue results in a score of 0. “NA” indicates that sequence information for this species is unavailable. “Incomplete” indicates that gaps exist in the sequence data and that information for a specific residue could not be retrieved. Motif conservation (column “M”) indicates the mean conservation of the −5/+5 motif over all 11 species. Phosphosite conservation (column “N”) indicates the conservation rate of the actual phospho-residue. (0.07 MB XLS) [file pbio.1000287.s003.xls]

## Sheet: DDRvSTvVER10_marcel.csv
Supplemental Table ST1
no data due to incomplete sequences (incomplete)
no data from species avaliable(NA)
	human	rhesus	mouse	rat	cow	dog	platypus	chicken	frog	zebrafish	pufferfish	motif conservation	phosphosite conservation
species-residue position	H.sap	M.mul	M.mus	R.nor	B.tau	C.fam	O.ana	G.gal	X.tro	D.rer	D.nig
SMC4L1 S 22	1	0.9	0.7	0.7	0.7	0.6	Incomplete	0	0	0	NA	0.511111	0.666667
SMC4L1 S 28	1	0.9	0.6	0.5	0.8	0.9	incomplete	0	0	0.1	NA	0.533333	0.777778
SMC4L1 S 41	1	0.9	0.4	0.2	0.4	0.5	incomplete	0	0	0	NA	0.377778	0.666667
CHK2 S 19	1	0.9	0.4	0.4	0	0.6	0	0	0	0	incomplete	0.33	0.5
CHK2 T 26	1	1	0.4	0.5	0.5	0.5	0	0	0	0	incomplete	0.39	0.6
CHK2 S 28	1	1	0	0.4	0.6	0.6	0	0	0	0	incomplete	0.36	0.5
CHK2 S 33	1	1	0.3	0.3	0.5	0.6	0.4	0	0	0.4	0	0.409091	0.818182
CHK2 S 35	1	1	0	0	0	0.6	0.6	0.3	0.5	0.5	0.5	0.454545	0.727273
CHK2 S 50	1	1	0.8	0.8	0.7	0.8	0.5	0.4	0.3	0.4	0.5	0.654545	1
CHK2 T 68	1	1	0.9	0.9	0.9	0.8	0.5	0.7	0	0	0	0.609091	0.727273
CHK2 S 120	1	1	1	1	0	0.9	0.8	0.8	0	0	0	0.590909	0.636364
CHK2 Y 220	1	1	0.9	0.9	0.9	0.9	0.5	0.6	0.4	0	0.1	0.654545	1
CHK2 S 223	1	1	1	1	1	1	0	0.8	0.6	0	0.2	0.690909	0.818182
CHK2 T 225	1	1	1	1	1	1	0.9	1	0	0	0	0.718182	0.727273
CHK2 S 228	1	1	1	1	1	1	0.9	1	0.7	0.5	0.5	0.872727	1
CHK2 S 260	1	0.9	0.7	0.7	0.9	0.9	0.6	0	0.2	0	0	0.536364	0.727273
CHK2 T 272	1	1	0.8	0.8	0.9	0.9	0.8	0.7	0	0	0.6	0.681818	0.818182
CHK2 S 372	1	1	0.9	0.9	0.9	0.9	0.9	0.9	0.9	0.7	0.6	0.872727	1
CHK2 T 383	1	1	1	1	1	1	1	0.9	1	0.8	0.9	0.963636	1
CHK2 T 387	1	1	1	1	1	1	1	0.9	1	0.8	0.9	0.963636	1
CHK2 T 432	1	1	0.9	0.9	0.9	0.8	0.5	0.6	0.5	0.2	0	0.663636	0.909091
CHK2 S 435	1	1	0.9	0.9	0.9	0	0	0.7	0	0.3	0.3	0.545455	0.727273
CHK2 S 516	1	1	0.5	0.4	0.9	0.9	0.7	0	0	0	incomplete	0.54	0.7
CHK2 T 532	1	0.9	0.5	0.7	0	0.7	0.2	0.1	0	0	incomplete	0.41	0.8
ATR Y 26	1	0.9	1	NA	0.9	0.9	NA	0.9	0.6	NA	NA	0.885714	1
ATR Y 317	1	1	0.9	NA	1	1	NA	1	0.9	NA	NA	0.971429	1
ATR S 428	1	1	0.6	NA	0.8	0.9	NA	0	0	NA	NA	0.614286	0.714286
ATR T 1989	1	1	0.7	NA	0.9	0.7	NA	0	0	NA	NA	0.614286	0.714286
MDM2 S 157	1	1	0.8	0.9	incomplete	0.9	incomplete	0	0	0.4	0	0.555556	0.666667
MDM2 S 166	1	1	0.9	1	incomplete	0.8	incomplete	0.7	0	0.4	incomplete	0.725	0.875
MDM2 S 186	1	1	0	0	incomplete	1	1	1	1	0.9	incomplete	0.766667	0.8
MDM2 S 188	1	1	0	0	incomplete	1	0.9	0.9	0.9	0.8	incomplete	0.722222	0.8
MDM2 T 218	1	1	0.7	0.6	incomplete	1	0	0.6	0.8	0	incomplete	0.633333	0.777778
MDM2 S 242	1	1	1	1	1	1	0.7	0.8	0.8	0.7	0.7	0.881818	1
MDM2 S 246	1	1	1	1	1	1	0.9	1	0.9	0.8	0.8	0.945455	1
MDM2 S 260	1	0.9	0.9	0.9	1	1	0.8	0.7	0.4	0.2	0	0.709091	1
MDM2 S 262	1	0.9	0.8	0.8	1	1	0	0	0.3	0	0	0.527273	0.636364
MDM2 S 269	1	0.9	0.9	0.9	1	1	1	1	0.1	0	0	0.709091	0.909091
MDM2 Y 394	1	1	0.9	0.9	1	1	0.9	1	0	0	0	0.7	0.727273
MDM2 S 395	1	1	0.9	0.9	1	1	0.9	1	0.8	0.5	0.4	0.854545	1
MDM2 S 407	1	1	0.8	0.7	1	1	0.9	0.5	0.5	0.3	0	0.7	1
PLK1 S 137	1	1	1	1	1	1	0.5	0.9	1	0.9	0.9	0.927273	1
PLK1 T 210	1	1	1	1	1	1	1	1	1	1	1	1	1
PLK1 Y 217	1	1	1	1	1	1	1	1	1	1	1	1	1
ATRIP S 68	1	1	0.9	0.9	1	1	0.6	NA	0.6	0.5	0.5	0.8	1
ATRIP S 72	1	1	0.9	0.9	0.8	0.9	0	NA	0.5	0.4	0	0.64	0.8
BRCA1 S 308	1	1	0.9	0.6	0.9	0.8	NA	NA	NA	NA	NA	0.866667	1
BRCA1 T 509	1	0.9	0	0	0.7	0.7	NA	NA	NA	NA	NA	0.55	1
BRCA1 S 988	1	0.9	0.4	0.3	0.7	0.6	NA	NA	NA	NA	NA	0.65	1
BRCA1 S 1189	1	1	0.7	0	0.6	0.7	NA	NA	NA	NA	NA	0.666667	0.833333
BRCA1 S 1330	1	1	0	0	0.5	0	NA	NA	NA	NA	NA	0.416667	0.5
BRCA1 S 1387	1	0.8	0.6	0.6	0.8	0.9	NA	NA	NA	NA	NA	0.783333	1
BRCA1 S 1423	1	1	0	0.8	0.8	0.9	NA	NA	NA	NA	NA	0.75	0.833333
BRCA1 S 1426	1	1	0.5	0.6	0.7	0.8	NA	NA	NA	NA	NA	0.766667	1
BRCA1 S 1457	1	1	0.4	0.4	0.5	0.6	NA	NA	NA	NA	NA	0.65	1
BRCA1 S 1466	1	0	0.4	0.5	0.5	0.7	NA	NA	NA	NA	NA	0.516667	0.833333
BRCA1 S 1497	1	0.9	0.5	0.5	0.6	0.5	NA	NA	NA	NA	NA	0.666667	1
BRCA1 S 1524	1	0.9	0.7	0.7	0.6	0.5	NA	NA	NA	NA	NA	0.733333	1
BRCA1 S 1542	1	0.9	0.2	0	0	0.5	NA	NA	NA	NA	NA	0.433333	0.666667
CDK1 Y 4	1	1	0.9	0.9	1	1	0.9	0.9	0.6	0.6	0.6	0.854545	1
CDK1 T 14	1	1	1	1	1	1	1	1	1	1	1	1	1
CDK1 Y 15	1	1	1	1	1	1	1	1	1	1	1	1	1
CDK1 Y 19	1	1	0.9	0.9	1	1	1	1	1	0.9	1	0.972727	1
CDK1 S 39	1	1	1	1	1	1	1	1	0	1	1	0.909091	0.909091
CDK1 T 161	0.8	1	1	1	1	1	1	0.9	0.9	0.9	0.9	0.945455	1
CDK1 S 277	1	1	1	1	1	1	1	1	incomplete	0.5	0.5	0.9	1
RAD50 S 635	1	1	0.9	1	1	1	1	0.9	incomplete	0.8	0	0.86	0.9
RAD50 T 690	1	1	1	1	0.9	1	0.9	1	incomplete	0.9	0	0.87	0.9
CDC25B S 160	1	0.9	0.7	0.9	1	1	0.7	NA	NA	0.6	0.2	0.777778	1
CDC25B S 169	1	0.9	0.5	0.7	0.7	0	0	NA	NA	0.2	0	0.444444	0.777778
CDC25B S 186	1	incomplete	0	0.7	0	0	0	NA	NA	0.1	0.1	0.2375	0.5
CDC25B S 187	1	incomplete	0.6	0.7	0	0.6	0.2	NA	NA	0	0	0.3875	0.625
CDC25B S 230	1	1	0.9	0.9	1	0.9	0.9	NA	NA	0.7	0	0.811111	0.888889
CDC25B S 249	1	0.9	0.7	0.5	0	0.7	0.4	NA	NA	0	0	0.466667	0.666667
CDC25B S 321	1	1	1	1	1	1	0.8	NA	NA	0.8	0	0.844444	0.888889
CDC25B S 323	1	1	1	1	0.9	1	0.8	NA	NA	0.9	0	0.844444	0.888889
CDC25B S 353	1	1	0.7	0.6	0.9	0.8	0.5	NA	NA	0.4	0.3	0.688889	1
CDC25B S 375	1	0.1	0.8	0.8	0.9	1	0.9	NA	NA	0.5	0	0.666667	0.888889
CDC25B S 563	1	1	1	1	1	1	0.9	NA	NA	0.9	incomplete	0.975	1
P53 S 6	1	0.9	0.7	0.6	0	0.4	NA	NA	0.4	0	0	0.444444	0.666667
P53 S 9	1	0.9	0.6	0.6	0	0	NA	NA	0	0	0.2	0.366667	0.444444
P53 S 15	1	0.9	0.8	0.8	1	0.8	NA	NA	0.8	0	0.5	0.733333	0.888889
P53 T 18	1	1	0.9	0.9	1	0.9	NA	NA	0.9	0	0.8	0.822222	0.888889
P53 S 20	1	1	0.9	0.9	0.9	0.8	NA	NA	0	0	0	0.611111	0.777778
P53 S 33	1	1	0	0	0.5	0.5	NA	NA	0	0.2	0	0.355556	0.666667
P53 S 37	1	0.9	0	0.1	0.4	0	NA	NA	0	0	0	0.266667	0.555556
P53 S 46	1	0.8	0	0	0	0	NA	NA	0	0	0	0.2	0.222222
P53 T 55	1	0.7	0	0	0	0	NA	NA	0	0	0	0.188889	0.222222
P53 T 81	1	0.9	0	0	0	0	NA	NA	0	0	0	0.211111	0.222222
P53 S 215	1	1	0.9	0.9	1	1	NA	NA	0.7	0.7	0.6	0.866667	1
P53 S 315	1	1	0.5	0.7	0.9	0.6	NA	NA	0	0.1	incomplete	0.6	0.875
P53 S 366	1	1	0.5	0.6	0.9	0.9	NA	NA	0	0	incomplete	0.6125	0.75
P53 S 371	1	1	0	0.8	0.8	0	NA	NA	0	0	incomplete	0.45	0.5
P53 S 376	1	1	0	0.9	0.6	0.9	NA	NA	0	0	incomplete	0.55	0.75
P53 S 378	1	0.9	0	0.9	0.5	1	NA	NA	0	0	incomplete	0.5375	0.625
P53 T 387	1	0.9	0	0	0	0	NA	NA	0	0	incomplete	0.2375	0.25
P53 S 392	1	1	0	0.666667	0.833333	0.833333	NA	NA	0.333333	0.666667	incomplete	0.666667	0.875
							NA	NA
FANCD2 S 222	1	incomplete	0.9	0.9	1	1	0.6	0.6	0.8	0.7	0.8	0.83	1
FANCD2 S 590	1	incomplete	0.4	0.4	0.7	0	incomplete	0	0	0	0	0.277778	0.444444
FANCD2 S 592	1	incomplete	0	0	0.6	0.6	incomplete	0	0	0	0	0.244444	0.333333
FANCD2 S 717	1	incomplete	0.5	0.6	0.6	0.6	incomplete	0	0	0	0	0.366667	0.555556
FANCD2 S 1257	1	1	0.9	0.8	1	1	incomplete	0.2	0.3	0	0	0.62	0.8
FANCD2 S 1404	1	1	0.5	0.4	0.9	0	incomplete	0	0	0	0	0.38	0.5
FANCD2 S 1412	1	1	0.4	0.4	0.7	0.6	incomplete	0	0	0	0	0.41	0.6
H2AFX T 120	1	1	1	1	NA	1	0.6	NA	0.7	NA	NA	0.9	1
H2AFX T 123	1	1	0.9	1	NA	1	0	NA	0	NA	NA	0.7	0.714286
H2AFX T 136	1	1	0.9	1	NA	1	0	NA	0.7	NA	NA	0.8	0.857143
H2AFX S 139	1	1	0.875	0.875	NA	1	0.75	NA	0.625	NA	NA	0.875	1
BRCA2 S 193	1	1	0.9	0.9	incomplete	0.9	1	0.8	incomplete	NA	incomplete	0.928571	1
BRCA2 S 3292	1	1	1	0.9	0.9	1	0.5	0.3	0.5	NA	incomplete	0.788889	1
RAD52 Y 104	1	1	1	1	1	1	incomplete	0.9	0.9	0.8	incomplete	0.955556	1
SMC3L1 S 1013	1	1	1	1	1	1	1	1	1	1	1	1	1
SMC3L1 S 1065	1	1	1	1	1	1	1	1	1	0	0.9	0.9	1
SMC3L1 S 1067	1	1	1	1	1	1	1	1	1	0.8	0.9	0.972727	1
SMC3L1 S 1074	1	1	1	1	1	1	0.9	0.9	0.8	0	0	0.781818	0.818182
SMC3L1 S 1083	1	1	1	1	1	1	1	1	0	0.8	0.9	0.881818	0.909091
TOPBP1 S 492	1	0.9	0	0	0.7	0.8	0.8	0.4	0.7	incomplete	0.6	0.59	0.777778
TOPBP1 S 805	1	0.9	0	0.6	0.4	0.5	0.2	0.1	0.2	incomplete	incomplete	0.433333	0.888889
TOPBP1 S 888	1	1	0.6	0.7	0.9	0.8	0.5	0.7	0.6	0.5	0.6	0.718182	1
TOPBP1 T 1062	1	1	0.7	0.7	0.9	0.9	0.9	0.9	0.8	0.6	0	0.763636	0.909091
TOPBP1 S 1159	1	1	1	1	1	1	1	0.8	0.8	0	0	0.781818	1
TP53BP1 S 6	1	1	1	1	1	1	incomplete	0.5	NA	NA	0.5	0.875	1
TP53BP1 S 25	1	1	1	1	1	1	incomplete	0.7	NA	NA	0.7	0.925	1
TP53BP1 S 29	1	1	0.9	0.8	1	1	incomplete	0	NA	NA	0.7	0.8	0.875
TP53BP1 S 294	1	1	0.6	0.7	0.8	0.9	incomplete	0	NA	NA	0	0.625	0.777778
TP53BP1 S 316	1	1	0.7	0.7	0.9	0.5	incomplete	0	NA	NA	0	0.6	0.777778
TP53BP1 T 321	1	1	1	1	0.9	0.7	incomplete	0	NA	NA	0	0.7	0.75
TP53BP1 T 334	1	1	0.8	0.8	1	0.8	incomplete	0.6	NA	NA	0.2	0.775	1
TP53BP1 S 380	1	1	0.9	0.9	1	1	incomplete	0.6	NA	NA	0.8	0.9	1
TP53BP1 S 500	1	1	0	0	0.8	0.9	incomplete	0.1	NA	NA	incomplete	0.542857	0.714286
TP53BP1 S 525	1	1	0.9	0.8	1	1		0	NA	NA		0.814286	0.857143
TP53BP1 S 552	1	1	0.8	0.7	1	1	incomplete	0	NA	NA	0	0.6875	0.875
TP53BP1 S 782	1	1	0.9	0.8	1	0.9	incomplete	0	NA	NA	incomplete	0.8	0.857143
TP53BP1 S 784	1	1	0.9	0.7	1	0.9	incomplete	0	NA	NA	incomplete	0.785714	0.857143
TP53BP1 S 831	1	0.8	0	0	0	0	incomplete	0	NA	NA	0	0.225	0.375
TP53BP1 S 1028	1	0.9	0.6	0.8	0.8	0.7	incomplete	0.4	NA	NA	0.1	0.6625	1
TP53BP1 T 1056	1	0	0	0.6	0	0	incomplete	0.4	NA	NA	0	0.25	0.375
TP53BP1 S 1114	1	1	0.1	0.5	0.8	0.9	incomplete	0.4	NA	NA	0	0.5875	0.75
TP53BP1 S 1634	1	1	0.8	0.9	0	1	0	0	NA	NA	0	0.522222	0.555556
TP53BP1 S 1635	1	1	0.8	0.9	0.8	1	0.6	0.5	NA	NA	0	0.733333	0.888889
TP53BP1 T 1638	1	1	0.7	0.9	0.7	1	0.4	0.3	NA	NA	0	0.666667	0.888889
TP53BP1 S 1778	1	1	0	0	0	1	0	0	NA	NA	0.8	0.422222	0.444444
RPA2 S 4	1	1	0.9	0.9	0.9	0	0	0	0	0.5	0	0.472727	0.545455
RPA2 S 8	1	1	0.7	0.8	0.7	0.6	0.4	0	0	0.1	0	0.481818	0.727273
RPA2 S 11	1	1	0.7	0.7	0.8	0.6	0	0	0	0	0	0.436364	0.545455
RPA2 S 12	1	1	0.7	0.7	0.7	0.7	0	0	0	0	0	0.436364	0.545455
RPA2 S 13	1	1	0.8	0.7	0.7	0	0.2	0	0.2	0	0.2	0.436364	0.727273
RPA2 T 21	1	1	1	0.9	1	1	0.7	0.9	0	0.7	0.9	0.827273	0.909091
RPA2 S 23	1	1	1	1	1	1	0.9	0.9	0.9	0.9	0.9	0.954545	1
RPA2 S 29	1	1	0.9	0.9	0.8	0.9	0.8	0.6	0.9	0.9	0.6	0.845455	1
RPA2 S 33	1	1	0.9	0.9	0.8	0.9	0.7	0	0.9	0.6	0	0.7	0.818182
RAD17 S 646	1	1	0.9	0.9	0.8	0.6	0.3	0.4	0.2	0.3		0.64	1
RAD17 S 656	1	1	0.9	0.8	0.9	0.9	0.8	0.8	0.9	0.7		0.87	1
SMC1 S 360	1	1	1	1	1	1	NA	NA	1	0.8	0.8	0.955556	1
SMC1 S 951	1	1	1	0.9	1	1	NA	NA	0.9	0.9	0.8	0.944444	1
SMC1 S 957	1	1	0.9	0.8	1	1	NA	NA	0.8	0.7	0.6	0.866667	1
SMC1 S 962	1	1	0.9	0.9	1	1	NA	NA	0.8	0.6	0	0.8	0.888889
SMC1 S 966	1	1	0.8	0.8	0.8	0.9	NA	NA	0.6	0.4	0.5	0.755556	1
CDC25C T 48	1	0.9	0.4	0.4	incomplete	0.7	NA	NA	0.4	NA	NA	0.633333	1
CDC25C T 67	0.9	0.9	1	0.9	incomplete	0.9	NA	NA	0.5	NA	NA	0.85	1
CDC25C S 122	1	1	0	0	incomplete	0.8	NA	NA	0	NA	NA	0.466667	0.5
CDC25C T 130	1	1	0.7	0.9	0.7	0.8	NA	NA	0.5	NA	NA	0.8	1
CDC25C S 168	1	0.8	0.9	0.9	0.9	0.8	NA	NA	0.5	NA	NA	0.828571	1
CDC25C S 191	1	0.9	0.5	0.5	1	0	NA	NA	0	NA	NA	0.557143	0.857143
CDC25C S 198	1	0.9	0.5	0.5	0.9	0.8	NA	NA	0	NA	NA	0.657143	0.857143
CDC25C S 214	1	0.9	incomplete	0.2	0.6	0.8	NA	NA	0.9	NA	NA	0.733333	1
CDC25C S 216	1	1	incomplete	0	0.6	0.9	NA	NA	0.9	NA	NA	0.733333	0.833333
CDC25C T 236	1	1	incomplete	incomplete	0.8	0	NA	NA	0	NA	NA	0.56	0.6
WEE1 S 53	1	1	1	1	1	1	incomplete	0.8	incomplete	0.5	0.5	0.866667	1
WEE1 S 121	1	1	1	1	1	1	incomplete	0	incomplete	0.8	0.3	0.788889	0.888889
WEE1 S 123	1	1	1	1	1	1	incomplete	0.9	incomplete	0.6	0	0.833333	0.888889
WEE1 S 127	1	1	0.7	0.7	1	0.9	incomplete	0.7	incomplete	0	0.1	0.677778	0.888889
WEE1 S 139	1	1	0.8	1	1	0.6	incomplete	0	incomplete	0.3	0.2	0.655556	0.888889
WEE1 S 165	1	0.9	0.3	0.3	0.6	0.6	0.4	0.4	incomplete	0.5	0.5	0.55	1
WEE1 T 173	1	0.9	0.8	0.8	0.9	1	0.9	0.9	incomplete	0.8	0.8	0.88	1
WEE1 T 187	1	0.9	1	1	1	1	1	1	incomplete	1	1	0.99	1
WEE1 T 190	1	0.9	1	1	1	1	1	1	incomplete	1	1	0.99	1
WEE1 S 193	1	0.9	1	1	1	1	1	1	0.5	0.9	0.9	0.927273	1
WEE1 S 642	1	1	1	1	1	1	0.888889	0	incomplete	1	0	0.788889	0.8
CyclinB1 S 126	1	0.9	0.8	0.9	0.9	0.9	0.5	NA	0.6	0.4	0.5	0.74	1
CyclinB1 S 128	1	0.9	0.8	0.9	0.9	0.9	0.7	NA	0.7	0	0.8	0.76	0.9
CyclinB1 S 133	1	1	1	1	1	1	0.7	NA	0.8	0.7	0.8	0.9	1
CyclinB1 S 147	1	1	1	1	1	1	1	NA	0.7	0.8	0.9	0.94	1
MDC1 S 168	1	1	0.8	0.9	NA	1	NA	NA	NA	NA	NA	0.94	1
MDC1 S 329	1	1	0.6	0.6	NA	0.7	NA	NA	NA	NA	NA	0.78	1
MDC1 S 453	1	0.9	0.7	0.7	NA	0.5	NA	NA	NA	NA	NA	0.76	1
MDC1 T 455	1	0.9	0.9	0.8	NA	0.7	NA	NA	NA	NA	NA	0.86	1
MDC1 S 964	1	0.9	0.5	0	NA	0.8	NA	NA	NA	NA	NA	0.64	1
MDC1 S 988	1	1	0.5	0	NA	0.6	NA	NA	NA	NA	NA	0.62	0.8
MDC1 S 995	1	1	0	0	NA	0	NA	NA	NA	NA	NA	0.4	0.4
MDC1 T 1425	1	incomplete	0	incomplete	NA	0	NA	NA	NA	NA	NA	0.333333	0.333333
MDC1 T 1444	1	incomplete	0.7	incomplete	NA	0.8	NA	NA	NA	NA	NA	0.833333	1
MDC1 T 1461	1	incomplete	0	incomplete	NA	0	NA	NA	NA	NA	NA	0.333333	0.333333
MDC1 T 1526	1	incomplete	0.5	incomplete	NA	0.6	NA	NA	NA	NA	NA	0.7	1
ATM T 72	1	1	0	0.8	0.8	0.8	incomplete	0	0	incomplete	incomplete	0.55	0.625
ATM S 85	1	1	0.8	0.8	0.8	0.8	incomplete	0.7	0.6	incomplete	incomplete	0.8125	1
ATM T 86	1	1	0.8	0.9	0.9	0.8	incomplete	0.7	0.4	incomplete	incomplete	0.8125	1
ATM S 367	1	1	0.5	0.5	1	1	incomplete	0.7	0.3	incomplete	incomplete	0.75	1
ATM T 373	1	0.9	0.5	0.5	0.8	0.8	incomplete	0.5	0.4	incomplete	incomplete	0.675	1
ATM S 440	1	1	0	0	0	0	incomplete	0	0	incomplete	incomplete	0.25	0.285714
ATM S 1893	1	1	0.7	0.7	1	1	0	0	0.4	0.2	0.3	0.572727	0.818182
ATM S 1981	1	0.9	0.8	0.8	0.8	0.7	0.9	0.5	0.6	0.3	0.4	0.7	1
ATM T 1985	1	0.9	0.9	0.9	0.9	0	1	0.3	0	0.4	0.6	0.627273	0.818182
ATM S 1987	1	0.9	0.9	0.9	0.9	0.9	1	0	0.6	0.3	0.5	0.718182	0.909091
ATM Y 2019	1	1	1	1	1	1	1	1	0.8	1	0.9	0.972727	1
SMC1L1 S 360	1	1	1	1	1	1	NA	NA	1	0.8	0.8	0.955556	1
SMC1L1 S 957	1	1	0.9	0.8	1	1	NA	NA	0.8	0.7	0.6	0.866667	1
SMC1L1 S 962	1	1	0.9	0.9	1	1	NA	NA	0.8	0.6	0	0.8	0.888889
SMC1L1 S 966	1	1	0.8	0.8	0.8	0.9	NA	NA	0.6	0.4	0.5	0.755556	1
CHK1 S 280	1	1	0.8	0.8	0.8	1	0.4	NA	0.5	0	0	0.63	0.8
CHK1 S 296	1	1	0.9	0.9	1	1	0.7	NA	0.3	0	0	0.68	0.8
CHK1 S 317	1	1	0.9	0.9	1	1	1	NA	0.8	0.6	0.4	0.86	1
CHK1 S 345	1	1	1	1	1	1	0.9	NA	0.8	0.7	0.5	0.89	1
MRE11A T 74	1	1	1	1	1	1	0.9	0.8	0	0.6	0.5	0.8	0.909091
MRE11A S 264	1	1	0.9	0.9	0.9	0.9	0.9	0.8	0.9	0.9	0.9	0.909091	1
MRE11A S 649	1	0.9	0.7	0.7	0.9	1	0.5	0	0.6	0	0	0.572727	0.636364
MRE11A S 688	1	1	0.9	0.9	0.8	0.9	0.6	0.6	0	0	0	0.609091	0.727273
MRE11A S 689	1	1	0	0	0	0	0	0	0	0	0	0.181818	0.181818
RAD51 Y 54	1	1	1	1	1	1	1	0	1	1	0.9	0.9	0.9
RAD51 T 309	1	1	1	1	1	1	incomplete	1	1	1	1	1	1
RAD51 Y 315	1	1	1	1	1	1	incomplete	1	1	1	1	1	1
Claspin S 30	1	0.9	0.8	0.5	0.9	0.8	0.6	0.7	0.6	NA	0.5	0.73	1
Claspin S 34	1	0.9	0.7	0.6	0.9	0.8	0.7	0.6	0.6	NA	0.4	0.72	1
Claspin Y 306	1	1	0.9	0.9	1	1	0.8	0.6	0.5	NA	0.6	0.83	1
Claspin S 810	1	incomplete	1	1	1	1	0.9	0.8	0.7	NA	0.4	0.866667	1
Claspin Y 887	1	incomplete	0.7	0.9	0.9	1	0.6	0.5	0.2	NA	0	0.644444	0.888889
Claspin T 916	1	incomplete	0.9	0.9	0.9	1	0.9	0.8	0.7	NA	0.6	0.855556	1
Claspin S 945	1	0	0.8	0.9	0.9	1	0.9	0.8	0.8	NA	0.6	0.77	1
Claspin S 954	1	incomplete	0.4	0.5	0.7	0.8	0.6	0	0	NA	0	0.444444	0.666667
Claspin S 1156	1	incomplete	0.9	0.9	0.9	0.9	0.7	0.5	0	NA	0	0.644444	0.777778
Claspin T 1287	1	incomplete	0.9	0.9	1	1	1	0.9	0	NA	0.6	0.811111	0.888889
Claspin S 1289	1	incomplete	0.9	0.9	1	1	0.9	0.8	0	NA	0.5	0.777778	0.888889
Claspin S 1299	1	incomplete	0.8	0.7	0.8	0	0	0	0	NA	0	0.366667	0.444444
NBS1 S 278	1	0.9	0.6	0.6	0.6	0.9	0.6	0.5	0.2	0.3	0.3	0.590909	1
NBS1 S 343	1	0.9	0.7	0.8	incomplete	0.1	0.4	0.3	0.4	0.3	0	0.49	0.9
NBS1 S 397	1	0.8	0.3	0	incomplete	0	0.7	0	0	0	0	0.28	0.5
CDC25A S 18	1	0.9	0.7	0.7	0.9	0.9	incomplete	incomplete	0	NA	NA	0.728571	0.857143
CDC25A S 76	1	1	1	1	1	1	0.7	0.8	0.5	NA	NA	0.888889	1
CDC25A S 79	1	1	1	1	0.8	1	0.8	0.7	0.5	NA	NA	0.866667	1
CDC25A S 82	1	1	1	1	0.8	1	1	0.8	0	NA	NA	0.844444	0.888889
CDC25A S 88	1	1	1	1	1	1	1	0	0.6	NA	NA	0.844444	1
CDC25A S 116	1	1	1	1	1	1	0.8	0.8	0.7	NA	NA	0.922222	1
CDC25A S 124	1	1	1	1	1	1	0	0.8	0.4	NA	NA	0.8	0.888889
CDC25A S 178	1	0.9	0.9	0.9	1	1	0.9	0.6	0.7	NA	NA	0.877778	1
CDC25A S 279	1	1	0.6	0.5	0.8	0.7	0.5	0.8	0.5	NA	NA	0.711111	1
CDC25A S 293	1	0.9	0.5	0.8	0.7	0	0.5	0.5	0.4	NA	NA	0.588889	0.888889
CDC25A S 295	1	0.9	0	0.7	0	0	0	0	0.3	NA	NA	0.322222	0.444444
CDC25A S 321	1	0	0.9	0	1	0.9	0	0.1	0	NA	NA	0.433333	0.555556
CDC25A T 507	1	1	1	1	1	1	incomplete	0.9	0.8	NA	NA	0.9625	1
Rad50 S635	1	1	0.9	1	1	1	1	0.9	incomplete	0.7	0	0.85	0.9
Rad50 T690	1	1	1	1	0.9	1	0.9	1	incomplete	0.9	0	0.87	0.9
